# Supplementary material for: Tetra­yttrium(III) tris­ulfide disilicate
Source: Acta Crystallogr Sect E Struct Rep Online. 2011 Jan 15;67(Pt 2):i16. doi: 10.1107/S1600536810054607 (PMC3051622; doi:10.1107/S1600536810054607)
Supplement: Supplementary file 1 [file e-67-00i16-sup1.cif]

##############################################################################
###                                                                        ###
###        Electronic paper (Acta Crystallographica Section E)             ###
###                                                                        ###
##############################################################################
#                                                                            #
# This CIF contains the data in a paper accepted for publication in Acta     #
# Crystallographica Section E. It conforms to the requirements of Notes      #
# for Authors for Section E, and has been peer reviewed under the auspices   #
# of the IUCr Commission on Journals.                                        #
#                                                                            #
# Full details of the Crystallographic Information File format               #
# are given in the paper "The Crystallographic Information File (CIF):       #
# a New Standard Archive File for Crystallography" by S. R. Hall, F. H.      #
# Allen and I. D. Brown [Acta Cryst. (1991), A47, 655-685].                  #
#                                                                            #
# The current version of the core CIF dictionary is obtainable from          #
# ftp://ftp.iucr.org/pub/cif_core.dic. The current version number is 2.4.    #
#                                                                            #
# Software is freely available for graphical display of the structure(s) in  #
# this CIF.  For information consult the CIF home page http://www.iucr.org/  #
# cif/home.html                                                              #
#                                                                            #
# This file may be used for bona fide research purposes within the           #
# scientific community so long as proper attribution is given to the journal # 
# article from which it was obtained.                                        #
#                                                                            #
##############################################################################
                                             
data_I
_audit_creation_method     SHELXL-97
_chemical_name_systematic
;
Tetrayttrium(III) trisulfide disilicate
;
_chemical_name_common     ?
_chemical_formula_moiety     ?
_chemical_formula_sum     'O7 S3 Si2 Y4'
_chemical_formula_structural     'Y4 S3 (Si2 O7)'
_chemical_formula_iupac     'Y4 S3 (Si2 O7)'
_chemical_formula_weight     620.00
_chemical_melting_point     ?
_symmetry_cell_setting     tetragonal
_symmetry_space_group_name_H-M     'I 41/a m d'
_symmetry_space_group_name_Hall     '-I 4bd 2'
loop_
    _symmetry_equiv_pos_as_xyz
    'x, y, z'
    '-x+1/2, -y, z+1/2'
    '-y+1/4, x+3/4, z+1/4'
    'y+1/4, -x+1/4, z+3/4'
    '-x+1/2, y, -z+1/2'
    'x, -y, -z'
    'y+1/4, x+3/4, -z+1/4'
    '-y+1/4, -x+1/4, -z+3/4'
    'x+1/2, y+1/2, z+1/2'
    '-x+1, -y+1/2, z+1'
    '-y+3/4, x+5/4, z+3/4'
    'y+3/4, -x+3/4, z+5/4'
    '-x+1, y+1/2, -z+1'
    'x+1/2, -y+1/2, -z+1/2'
    'y+3/4, x+5/4, -z+3/4'
    '-y+3/4, -x+3/4, -z+5/4'
    '-x, -y, -z'
    'x-1/2, y, -z-1/2'
    'y-1/4, -x-3/4, -z-1/4'
    '-y-1/4, x-1/4, -z-3/4'
    'x-1/2, -y, z-1/2'
    '-x, y, z'
    '-y-1/4, -x-3/4, z-1/4'
    'y-1/4, x-1/4, z-3/4'
    '-x+1/2, -y+1/2, -z+1/2'
    'x, y+1/2, -z'
    'y+1/4, -x-1/4, -z+1/4'
    '-y+1/4, x+1/4, -z-1/4'
    'x, -y+1/2, z'
    '-x+1/2, y+1/2, z+1/2'
    '-y+1/4, -x-1/4, z+1/4'
    'y+1/4, x+1/4, z-1/4'
_cell_length_a     11.6706(16)
_cell_length_b     11.6706(16)
_cell_length_c     13.5873(19)
_cell_angle_alpha     90.00
_cell_angle_beta     90.00
_cell_angle_gamma     90.00
_cell_volume     1850.6(4)
_cell_formula_units_Z     8
_cell_measurement_reflns_used     2730
_cell_measurement_theta_min     2.3
_cell_measurement_theta_max     27.63
_cell_measurement_temperature     100(2)
_exptl_crystal_description     polyhedron
_exptl_crystal_colour     colorless
_exptl_crystal_size_max     0.10
_exptl_crystal_size_mid     0.08
_exptl_crystal_size_min     0.08
_exptl_crystal_density_diffrn     4.451
_exptl_crystal_density_meas     ?
_exptl_crystal_density_method     'not measured'
_exptl_crystal_F_000     2304
_exptl_absorpt_coefficient_mu     25.783
_exptl_absorpt_correction_type     numerical
_exptl_absorpt_process_details
;
[face-indexed using <i>SADABS</i> (Sheldrick, 2008<i>a</i>)]
;
_exptl_absorpt_correction_T_min     0.1910
_exptl_absorpt_correction_T_max     0.2383
_exptl_special_details
;
;
_diffrn_ambient_temperature     100(2)
_diffrn_radiation_type     MoK\a
_diffrn_radiation_wavelength     0.71073
_diffrn_radiation_source     'fine-focus sealed tube'
_diffrn_radiation_monochromator     graphite
_diffrn_measurement_device_type     'Bruker APEXII CCD'
_diffrn_measurement_method     \w
_diffrn_detector_area_resol_mean     ?
_diffrn_reflns_number     10831
_diffrn_reflns_av_R_equivalents     0.0660
_diffrn_reflns_av_sigmaI/netI     0.0241
_diffrn_reflns_theta_min     2.30
_diffrn_reflns_theta_max     29.21
_diffrn_reflns_theta_full     25.00
_diffrn_measured_fraction_theta_max     0.968
_diffrn_measured_fraction_theta_full     1.000
_diffrn_reflns_limit_h_min     -15
_diffrn_reflns_limit_h_max     15
_diffrn_reflns_limit_k_min     -15
_diffrn_reflns_limit_k_max     15
_diffrn_reflns_limit_l_min     -18
_diffrn_reflns_limit_l_max     18
_reflns_number_total     668
_reflns_number_gt     587
_reflns_threshold_expression     I>2\s(I)
_refine_ls_structure_factor_coef     Fsqd
_refine_ls_matrix_type     full
_refine_ls_R_factor_all     0.0254
_refine_ls_R_factor_gt     0.0200
_refine_ls_wR_factor_gt     0.0438
_refine_ls_wR_factor_ref     0.0448
_refine_ls_goodness_of_fit_ref     1.245
_refine_ls_restrained_S_all     1.245
_refine_ls_number_reflns     668
_refine_ls_number_parameters     47
_refine_ls_number_restraints     0
_refine_ls_hydrogen_treatment     .
_refine_ls_weighting_scheme     calc
_refine_ls_weighting_details
;
calc w=[1/[\s^2^(Fo^2^)+(0.0199*Fo^2^)^2^]
;
_atom_sites_solution_hydrogens     .
_atom_sites_solution_primary     direct
_atom_sites_solution_secondary     difmap
_refine_ls_shift/su_max     0.001
_refine_ls_shift/su_mean     0.000
_refine_diff_density_max     0.614
_refine_diff_density_min     -0.766
_refine_ls_extinction_method     '<i>SHELXL97</i> (Sheldrick, 2008<i>a</i>)'
_refine_ls_extinction_coef     0.00065(7)
_refine_ls_extinction_expression
                                  'Fc^*^=kFc[1+0.001xFc^2^\l^3^/sin(2\q)]^-1/4^'
loop_
    _atom_type_symbol
    _atom_type_description
    _atom_type_scat_dispersion_real
    _atom_type_scat_dispersion_imag
    _atom_type_scat_source
    'O' 'O' 0.0106 0.0060
                         'International Tables Vol C Tables 4.2.6.8 and 6.1.1.4'
    'Si' 'Si' 0.0817 0.0704
                         'International Tables Vol C Tables 4.2.6.8 and 6.1.1.4'
    'S' 'S' 0.1246 0.1234
                         'International Tables Vol C Tables 4.2.6.8 and 6.1.1.4'
    'Y' 'Y' -2.7962 3.5667
                         'International Tables Vol C Tables 4.2.6.8 and 6.1.1.4'
_computing_data_collection     '<i>APEX2</i> (Bruker, 2009)'
_computing_cell_refinement     '<i>SAINT</i> (Bruker, 2009)'
_computing_data_reduction     '<i>SAINT</i> (Bruker, 2009)'
_computing_structure_solution     '<i>SHELXS97</i> (Sheldrick, 2008<i>b</i>)'
_computing_structure_refinement     '<i>SHELXL97</i> (Sheldrick, 2008<i>b</i>)'
_computing_molecular_graphics     '<i>CrystalMaker</i> (Palmer, 2009)'
_computing_publication_material     '<i>SHELXL97</i>(Sheldrick, 2008<i>b</i>)'
loop_
    _atom_site_type_symbol
    _atom_site_label
    _atom_site_fract_x
    _atom_site_fract_y
    _atom_site_fract_z
    _atom_site_U_iso_or_equiv
    _atom_site_adp_type
    _atom_site_calc_flag
    _atom_site_refinement_flags
    _atom_site_occupancy
    _atom_site_disorder_assembly
    _atom_site_disorder_group
    Y Y1 0.0000 0.01464(4) 0.34012(3) 0.00768(13) Uani d S 1 . .
    Y Y2 0.17360(2) 0.42360(2) 0.8750 0.00517(13) Uani d S 1 . .
    S S1 0.35327(9) 0.0000 0.0000 0.0096(2) Uani d S 1 . .
    S S2 0.0000 0.2500 0.3750 0.0089(4) Uani d S 1 . .
    S S3 0.0000 0.7500 0.1250 0.0052(4) Uani d S 1 . .
    Si Si1 0.0000 0.12512(10) 0.09531(9) 0.0049(2) Uani d S 1 . .
    O O1 0.12244(17) 0.10968(19) 0.04018(15) 0.0082(5) Uani d . 1 . .
    O O2 0.0000 0.0169(2) 0.1724(2) 0.0062(6) Uani d S 1 . .
    O O3 0.0000 0.2500 0.1475(3) 0.0110(10) Uani d S 1 . .
loop_
    _atom_site_aniso_label
    _atom_site_aniso_U_11
    _atom_site_aniso_U_22
    _atom_site_aniso_U_33
    _atom_site_aniso_U_12
    _atom_site_aniso_U_13
    _atom_site_aniso_U_23
    Y1 0.0078(2) 0.0087(2) 0.0065(2) 0.000 0.000 -0.00089(16)
    Y2 0.00547(15) 0.00547(15) 0.0046(2) 0.00152(15) 0.00013(11) -0.00013(11)
    S1 0.0059(5) 0.0152(6) 0.0077(6) 0.000 0.000 0.0041(4)
    S2 0.0098(7) 0.0098(7) 0.0072(11) 0.000 0.000 0.000
    S3 0.0048(6) 0.0048(6) 0.0062(10) 0.000 0.000 0.000
    Si1 0.0055(6) 0.0041(5) 0.0050(6) 0.000 0.000 0.0006(4)
    O1 0.0044(10) 0.0116(11) 0.0085(12) -0.0005(9) 0.0019(8) 0.0017(9)
    O2 0.0036(14) 0.0048(14) 0.0103(18) 0.000 0.000 -0.0008(12)
    O3 0.020(2) 0.007(2) 0.006(2) 0.000 0.000 0.000
_geom_special_details
;
;
loop_
    _geom_bond_atom_site_label_1
    _geom_bond_atom_site_label_2
    _geom_bond_site_symmetry_2
    _geom_bond_distance
    _geom_bond_publ_flag
    Y1 O2 . 2.279(3) y
    Y1 O1 24_556 2.428(2) y
    Y1 O1 3_545 2.428(2) ?
    Y1 S1 2 2.7714(8) y
    Y1 S1 18_556 2.7714(8) ?
    Y1 S2 . 2.7874(6) y
    Y1 Si1 12_444 3.4158(8) ?
    Y1 Si1 3_545 3.4158(8) ?
    Y1 Y2 3_544 3.7117(5) ?
    Y1 Y2 26_546 3.7117(5) ?
    Y1 Y2 9_444 3.9830(6) ?
    Y1 Y2 20_657 3.9830(6) ?
    Y2 O1 28_556 2.355(2) y
    Y2 O1 29_556 2.355(2) ?
    Y2 O2 26_556 2.3884(15) y
    Y2 O2 4 2.3884(15) ?
    Y2 O1 26_556 2.530(2) y
    Y2 O1 32_556 2.530(2) ?
    Y2 S1 26_556 2.8419(9) y
    Y2 S1 28_556 2.8419(9) ?
    Y2 S3 17_566 2.8652(6) y
    Y2 Si1 4 3.1303(10) ?
    Y2 Si1 26_556 3.1303(10) ?
    Y2 Y1 26_556 3.7117(5) ?
    S1 Y1 18_656 2.7714(8) ?
    S1 Y1 2_554 2.7714(8) ?
    S1 Y2 19_566 2.8420(9) ?
    S1 Y2 26_546 2.8420(9) ?
    S2 Y1 28_556 2.7874(6) ?
    S2 Y1 19_566 2.7874(6) ?
    S2 Y1 10_454 2.7874(6) ?
    S3 Y2 26_556 2.8652(5) ?
    S3 Y2 17_566 2.8652(6) ?
    S3 Y2 12_453 2.8652(6) ?
    S3 Y2 3_554 2.8652(5) ?
    Si1 O3 . 1.621(2) y
    Si1 O1 . 1.623(2) y
    Si1 O1 22 1.623(2) ?
    Si1 O2 . 1.641(3) y
    Si1 Y2 3_544 3.1303(10) ?
    Si1 Y2 26_546 3.1303(10) ?
    Si1 Y1 4_554 3.4158(8) ?
    Si1 Y1 11_444 3.4158(8) ?
    O1 Y2 19_566 2.355(2) ?
    O1 Y1 4_554 2.428(2) ?
    O1 Y2 26_546 2.530(2) ?
    O2 Y2 3_544 2.3884(15) ?
    O2 Y2 26_546 2.3884(15) ?
    O3 Si1 10_454 1.621(2) ?
loop_
    _geom_angle_atom_site_label_1
    _geom_angle_atom_site_label_2
    _geom_angle_atom_site_label_3
    _geom_angle_site_symmetry_1
    _geom_angle_site_symmetry_3
    _geom_angle
    _geom_angle_publ_flag
    O2 Y1 O1 . 24_556 74.24(7) ?
    O2 Y1 O1 . 3_545 74.24(7) ?
    O1 Y1 O1 24_556 3_545 84.81(11) ?
    O2 Y1 S1 . 2 141.68(2) ?
    O1 Y1 S1 24_556 2 126.41(5) ?
    O1 Y1 S1 3_545 2 76.13(5) ?
    O2 Y1 S1 . 18_556 141.68(2) ?
    O1 Y1 S1 24_556 18_556 76.13(5) ?
    O1 Y1 S1 3_545 18_556 126.41(5) ?
    S1 Y1 S1 2 18_556 76.32(4) ?
    O2 Y1 S2 . . 99.13(7) ?
    O1 Y1 S2 24_556 . 136.14(5) ?
    O1 Y1 S2 3_545 . 136.14(5) ?
    S1 Y1 S2 2 . 85.841(11) ?
    S1 Y1 S2 18_556 . 85.841(11) ?
    O1 Y2 O1 28_556 29_556 145.57(11) ?
    O1 Y2 O2 28_556 26_556 73.66(8) ?
    O1 Y2 O2 29_556 26_556 96.72(8) ?
    O1 Y2 O2 28_556 4 96.72(8) ?
    O1 Y2 O2 29_556 4 73.66(8) ?
    O2 Y2 O2 26_556 4 147.78(12) ?
    O1 Y2 O1 28_556 26_556 127.80(7) ?
    O1 Y2 O1 29_556 26_556 69.36(8) ?
    O2 Y2 O1 26_556 26_556 62.05(8) ?
    O2 Y2 O1 4 26_556 135.47(8) ?
    O1 Y2 O1 28_556 32_556 69.36(8) ?
    O1 Y2 O1 29_556 32_556 127.80(7) ?
    O2 Y2 O1 26_556 32_556 135.47(8) ?
    O2 Y2 O1 4 32_556 62.05(8) ?
    O1 Y2 O1 26_556 32_556 127.78(9) ?
    O1 Y2 S1 28_556 26_556 140.43(6) ?
    O1 Y2 S1 29_556 26_556 70.68(5) ?
    O2 Y2 S1 26_556 26_556 130.09(7) ?
    O2 Y2 S1 4 26_556 76.63(6) ?
    O1 Y2 S1 26_556 26_556 68.44(5) ?
    O1 Y2 S1 32_556 26_556 73.32(5) ?
    O1 Y2 S1 28_556 28_556 70.68(5) ?
    O1 Y2 S1 29_556 28_556 140.43(6) ?
    O2 Y2 S1 26_556 28_556 76.63(6) ?
    O2 Y2 S1 4 28_556 130.09(7) ?
    O1 Y2 S1 26_556 28_556 73.32(5) ?
    O1 Y2 S1 32_556 28_556 68.44(5) ?
    S1 Y2 S1 26_556 28_556 83.925(17) ?
    O1 Y2 S3 28_556 17_566 72.79(6) ?
    O1 Y2 S3 29_556 17_566 72.79(6) ?
    O2 Y2 S3 26_556 17_566 73.89(6) ?
    O2 Y2 S3 4 17_566 73.89(6) ?
    O1 Y2 S3 26_556 17_566 116.11(5) ?
    O1 Y2 S3 32_556 17_566 116.11(5) ?
    S1 Y2 S3 26_556 17_566 138.038(9) ?
    S1 Y2 S3 28_556 17_566 138.038(9) ?
    Y1 S1 Y1 18_656 2_554 103.68(4) ?
    Y1 S1 Y2 18_656 19_566 154.823(15) ?
    Y1 S1 Y2 2_554 19_566 90.389(13) y
    Y1 S1 Y2 18_656 26_546 90.389(13) ?
    Y1 S1 Y2 2_554 26_546 154.823(15) ?
    Y2 S1 Y2 19_566 26_546 84.90(3) ?
    Y1 S2 Y1 28_556 19_566 160.421(18) ?
    Y1 S2 Y1 28_556 10_454 91.657(3) ?
    Y1 S2 Y1 19_566 10_454 91.657(3) ?
    Y1 S2 Y1 28_556 . 91.657(3) ?
    Y1 S2 Y1 19_566 . 91.657(3) ?
    Y1 S2 Y1 10_454 . 160.420(18) ?
    Y2 S3 Y2 26_556 17_566 180.0 ?
    Y2 S3 Y2 26_556 12_453 90.0 ?
    Y2 S3 Y2 17_566 12_453 90.0 ?
    Y2 S3 Y2 26_556 3_554 90.0 ?
    Y2 S3 Y2 17_566 3_554 90.0 ?
    Y2 S3 Y2 12_453 3_554 180.0 ?
    O3 Si1 O1 . . 107.56(10) ?
    O3 Si1 O1 . 22 107.56(10) ?
    O1 Si1 O1 . 22 123.34(16) ?
    O3 Si1 O2 . . 114.39(18) ?
    O1 Si1 O2 . . 102.07(10) ?
    O1 Si1 O2 22 . 102.07(10) ?
    Si1 O1 Y2 . 19_566 132.95(12) ?
    Si1 O1 Y1 . 4_554 113.44(11) ?
    Y2 O1 Y1 19_566 4_554 101.79(7) ?
    Si1 O1 Y2 . 26_546 95.33(10) ?
    Y2 O1 Y2 19_566 26_546 103.46(8) ?
    Y1 O1 Y2 4_554 26_546 106.88(8) y
    Si1 O2 Y1 . . 130.32(16) ?
    Si1 O2 Y2 . 3_544 100.30(9) ?
    Y1 O2 Y2 . 3_544 105.32(8) ?
    Si1 O2 Y2 . 26_546 100.30(9) ?
    Y1 O2 Y2 . 26_546 105.32(8) ?
    Y2 O2 Y2 3_544 26_546 116.05(12) ?
    Si1 O3 Si1 10_454 . 128.1(3) y
data_global
_journal_date_recd_electronic     2010-12-14
_journal_date_accepted     2010-12-28
_journal_name_full     'Acta Crystallographica, Section E'
_journal_year     2011
_journal_volume     67
_journal_issue      2
_journal_page_first     i16
_journal_page_last     i16
_journal_paper_category     QI
_journal_coeditor_code     WM2440
_publ_contact_author_name     'James A. Ibers'
_publ_contact_author_address
;
Department of Chemistry
Northwestern University
2145 Sheridan Road
Evanston, IL 60208-3113, USA
;
_publ_contact_author_email     ibers@chem.northwestern.edu
_publ_contact_author_fax     '+1 847 491 2976'
_publ_contact_author_phone     '+1 847 491 5449'
_publ_section_title
;
Tetrayttrium(III) trisulfide disilicate
;
loop_
    _publ_author_name
    _publ_author_address
    'Koscielski, Lukasz A.'
;
Department of Chemistry
Northwestern University
2145 Sheridan Road
Evanston, IL 60208-3113, USA
;
    'Ibers, James A.'
;
Department of Chemistry
Northwestern University
2145 Sheridan Road
Evanston, IL 60208-3113, USA
;
