# Supplementary material for: Tetra­yttrium(III) tris­ulfide disilicate
Source: Acta Crystallogr Sect E Struct Rep Online. 2011 Jan 15;67(Pt 2):i16. doi: 10.1107/S1600536810054607 (PMC3051622; doi:10.1107/S1600536810054607)
Supplement: Supplementary file 2 [file e-67-00i16-Isup2.hkl]

# 
# h,k,l, Fc-squared, Fo-squared, sigma(Fo-squared) and status flag 
# 
data_I
_shelx_title ' Y4S3Si2O7 (side product) in I4(1)/amd' 
_shelx_refln_list_code          4 
_shelx_F_calc_maximum      789.32 
_exptl_crystal_F_000      2304.00 
_reflns_d_resolution_high  0.7282 
 
loop_ 
 _symmetry_equiv_pos_as_xyz 
 'x, y, z' 
 '-x+1/2, -y, z+1/2' 
 '-y+1/4, x+3/4, z+1/4' 
 'y+1/4, -x+1/4, z+3/4' 
 '-x+1/2, y, -z+1/2' 
 'x, -y, -z' 
 'y+1/4, x+3/4, -z+1/4' 
 '-y+1/4, -x+1/4, -z+3/4' 
 'x+1/2, y+1/2, z+1/2' 
 '-x+1, -y+1/2, z+1' 
 '-y+3/4, x+5/4, z+3/4' 
 'y+3/4, -x+3/4, z+5/4' 
 '-x+1, y+1/2, -z+1' 
 'x+1/2, -y+1/2, -z+1/2' 
 'y+3/4, x+5/4, -z+3/4' 
 '-y+3/4, -x+3/4, -z+5/4' 
 '-x, -y, -z' 
 'x-1/2, y, -z-1/2' 
 'y-1/4, -x-3/4, -z-1/4' 
 '-y-1/4, x-1/4, -z-3/4' 
 'x-1/2, -y, z-1/2' 
 '-x, y, z' 
 '-y-1/4, -x-3/4, z-1/4' 
 'y-1/4, x-1/4, z-3/4' 
 '-x+1/2, -y+1/2, -z+1/2' 
 'x, y+1/2, -z' 
 'y+1/4, -x-1/4, -z+1/4' 
 '-y+1/4, x+1/4, -z-1/4' 
 'x, -y+1/2, z' 
 '-x+1/2, y+1/2, z+1/2' 
 '-y+1/4, -x-1/4, z+1/4' 
 'y+1/4, x+1/4, z-1/4' 
 
_cell_length_a    11.6706 
_cell_length_b    11.6706 
_cell_length_c    13.5873 
_cell_angle_alpha  90.000 
_cell_angle_beta   90.000 
_cell_angle_gamma  90.000 
 
_shelx_F_squared_multiplier     1.000 
 
loop_ 
 _refln_index_h 
 _refln_index_k 
 _refln_index_l 
 _refln_F_squared_calc 
 _refln_F_squared_meas 
 _refln_F_squared_sigma 
 _refln_observed_status 
   0   2   0    36659.34    39231.33    498.06 o 
   2   2   0    46798.24    42634.38    554.62 o 
   0   4   0   120663.46   117789.91   1198.68 o 
   2   4   0    38137.55    40363.02    831.73 o 
   4   4   0   230767.58   238398.80   2315.96 o 
   0   6   0   379911.31   387230.81   3628.23 o 
   2   6   0   307819.09   307083.44   2080.57 o 
   4   6   0      324.38      506.50    123.88 o 
   6   6   0      226.82      253.70    182.96 o 
   0   8   0   215981.31   217226.77   2251.85 o 
   2   8   0    36633.35    37256.41    444.12 o 
   4   8   0   130207.63   130828.25   1222.97 o 
   6   8   0     6757.18     6931.40   1050.54 o 
   8   8   0   382431.88   387985.25   5699.05 o 
   0  10   0     1506.13     1742.05    254.06 o 
   2  10   0    10255.93    10227.39    308.49 o 
   4  10   0     9339.04     9557.35    380.17 o 
   6  10   0    20043.85    19800.01    622.69 o 
   8  10   0     2330.63     3054.36    356.49 o 
  10  10   0      506.81     1255.36    484.63 o 
   0  12   0   223537.72   222127.58   3507.38 o 
   2  12   0    36011.96    36215.73    751.22 o 
   4  12   0     7004.03     7422.66    424.33 o 
   6  12   0    27163.90    27947.26    795.23 o 
   8  12   0     1143.38     1125.09    355.34 o 
   0  14   0      714.73     1456.49    573.25 o 
   2  14   0       43.05      382.38    368.88 o 
   4  14   0    40212.35    37155.57   2789.98 o 
   6  14   0    89987.69    93674.18   3359.60 o 
   0   1   1     4263.11     5366.16    183.82 o 
   1   2   1       21.38        2.53     26.05 o 
   0   3   1    51832.56    52138.98    425.92 o 
   2   3   1    96449.41    94400.47    525.84 o 
   1   4   1   135256.41   135445.61    689.74 o 
   3   4   1    21931.73    23094.26    187.52 o 
   0   5   1     2654.63     3052.90    113.22 o 
   2   5   1     8250.97     8850.96    187.41 o 
   4   5   1    44146.68    42390.91    303.21 o 
   1   6   1    49684.58    49289.88    335.70 o 
   3   6   1    37629.27    37734.49    376.32 o 
   5   6   1    20576.01    20529.68    245.23 o 
   0   7   1     3925.37     4239.99    176.80 o 
   2   7   1    35086.70    33768.58    279.82 o 
   4   7   1    21345.50    21297.67    302.61 o 
   6   7   1    59676.08    58826.24    640.61 o 
   1   8   1    22515.44    22443.29    236.03 o 
   3   8   1    75616.26    74946.40    521.77 o 
   5   8   1    31461.15    31731.59    390.12 o 
   7   8   1      344.26      603.61    253.50 o 
   0   9   1    92638.01    91963.91    871.97 o 
   2   9   1      575.58      740.56     95.25 o 
   4   9   1    28778.02    28935.53    379.58 o 
   6   9   1    58691.67    57073.48   1188.31 o 
   8   9   1     2784.44     2594.72    229.80 o 
   1  10   1       62.78      138.29    102.75 o 
   3  10   1     8126.90     8456.69    233.39 o 
   5  10   1       88.15      295.08    145.10 o 
   7  10   1    10937.86    11384.42    368.45 o 
   9  10   1     5896.30     5358.45    316.35 o 
   0  11   1    84808.08    88029.09   1035.42 o 
   2  11   1     2972.60     3165.92    182.07 o 
   4  11   1      560.72      641.08    159.77 o 
   6  11   1    63120.98    63400.50    804.30 o 
   8  11   1      643.62      875.70    223.69 o 
  10  11   1     9297.14     9211.07    412.10 o 
   1  12   1     2251.03     2492.29    204.19 o 
   3  12   1    15354.59    15756.34    383.94 o 
   5  12   1      263.75      489.61    199.47 o 
   7  12   1      278.04      392.49    217.37 o 
   9  12   1    55138.52    54695.41    868.20 o 
   0  13   1    29945.66    29261.44    767.81 o 
   2  13   1      372.72      269.29    216.68 o 
   4  13   1    28089.22    30058.94    887.63 o 
   6  13   1      268.40      648.40    245.98 o 
   8  13   1    11673.90    11451.40    741.25 o 
   1  14   1     1258.95     1472.72    300.42 o 
   3  14   1    21492.72    20691.20    624.78 o 
   5  14   1    14265.77    14356.88    522.35 o 
   7  14   1     5010.53     5862.09   1117.25 o 
   0  15   1     3688.27     3322.33    998.90 o 
   2  15   1    34467.96    33149.64   1091.53 o 
   4  15   1      711.51     1174.94    518.22 o 
   1   1   2      820.78     1120.12     65.80 o 
   0   2   2    19826.96    18680.24    458.98 o 
   1   3   2    21721.64    20429.58    189.25 o 
   3   3   2   202060.16   204152.42   1497.47 o 
   0   4   2    15735.61    16374.73    200.12 o 
   2   4   2   132111.70   132749.31    698.62 o 
   1   5   2    79161.56    75987.64    440.49 o 
   3   5   2    19689.26    20898.18    192.45 o 
   5   5   2   154289.05   153922.64   1263.87 o 
   0   6   2     5795.63     6219.01    165.70 o 
   2   6   2     3265.81     3430.00     99.70 o 
   4   6   2    24854.09    23580.49    243.30 o 
   1   7   2    10733.72    11047.25    159.00 o 
   3   7   2    13004.66    13487.29    189.31 o 
   5   7   2     7457.74     7867.82    337.44 o 
   7   7   2    26897.73    26149.55    557.34 o 
   0   8   2     1452.05     1706.49    132.33 o 
   2   8   2     9439.31     9418.02    173.95 o 
   4   8   2       70.84      272.73    258.63 o 
   6   8   2     2640.19     2613.37    367.13 o 
   1   9   2     6832.63     7142.46    172.50 o 
   3   9   2   141483.84   143672.27    965.26 o 
   5   9   2      155.18      371.63    197.98 o 
   7   9   2     6049.82     6641.70    571.60 o 
   9   9   2    96111.63    95908.84   1597.54 o 
   0  10   2     4369.14     4677.10    246.63 o 
   2  10   2     4804.05     5365.22    194.58 o 
   4  10   2    55930.38    55804.97    681.54 o 
   6  10   2     9232.25     9582.22    316.00 o 
   8  10   2     3338.77     3199.68    260.50 o 
   1  11   2     6840.73     7091.64    233.40 o 
   3  11   2    61153.12    60901.29    627.10 o 
   5  11   2    34561.84    35469.17    537.30 o 
   7  11   2     1487.74     1772.72    231.76 o 
   9  11   2    18032.23    17486.01    491.83 o 
   0  12   2     3349.14     3239.37    305.89 o 
   2  12   2    12451.97    12984.11    368.46 o 
   4  12   2      562.14      733.04    202.70 o 
   6  12   2     1423.45     1606.37    244.10 o 
   8  12   2       82.79      296.42    227.50 o 
   1  13   2    14521.20    14522.41    430.91 o 
   3  13   2    19307.88    18859.91    590.04 o 
   5  13   2    31207.30    32140.90    763.94 o 
   7  13   2     4471.79     4657.65    361.26 o 
   0  14   2      117.07      250.05    403.87 o 
   2  14   2      158.40      595.32    305.56 o 
   4  14   2     1195.68     1234.68    287.77 o 
   6  14   2      203.49       49.47    351.82 o 
   1  15   2    26170.63    26037.76   1387.28 o 
   3  15   2    11151.76    11736.94    701.44 o 
   5  15   2     9980.90     5941.54   1542.63 o 
   0   1   3    10076.31     8676.27    351.75 o 
   1   2   3      270.66      371.22     43.69 o 
   0   3   3   157331.83   149657.42   1071.65 o 
   2   3   3   253095.66   252588.36   1306.41 o 
   1   4   3    19391.94    15789.09    285.70 o 
   3   4   3    24753.79    23524.26    206.87 o 
   0   5   3    22451.17    24967.22    292.18 o 
   2   5   3     9432.29     8578.07    229.13 o 
   4   5   3    48216.75    46051.91    366.20 o 
   1   6   3    25194.05    24318.01    217.81 o 
   3   6   3      318.38      222.12    114.55 o 
   5   6   3   109924.81   111314.86    790.37 o 
   0   7   3     9254.29     9097.35    217.71 o 
   2   7   3      976.52      935.41     82.30 o 
   4   7   3     4866.18     5249.90    310.09 o 
   6   7   3     5163.16     5600.25    189.20 o 
   1   8   3    42739.18    42570.44    368.10 o 
   3   8   3    16677.52    16720.78    267.98 o 
   5   8   3    18314.66    19089.73    332.16 o 
   7   8   3    11338.88    11692.55    303.29 o 
   0   9   3   166387.09   166560.28   1490.91 o 
   2   9   3    49112.51    49169.03    446.26 o 
   4   9   3     9735.56    10415.17    250.84 o 
   6   9   3    10956.70    10936.04    402.54 o 
   8   9   3       92.08       38.79    345.03 o 
   1  10   3      452.20      150.68    120.21 o 
   3  10   3    26898.03    27589.26    396.22 o 
   5  10   3     6890.63     6887.30    259.65 o 
   7  10   3      172.32       83.11    274.71 o 
   9  10   3     4959.95     5407.02    319.10 o 
   0  11   3    11384.32    11999.63    453.42 o 
   2  11   3     9759.41     9757.90    279.41 o 
   4  11   3    31622.65    32389.24    494.55 o 
   6  11   3    90613.44    90450.58    970.41 o 
   8  11   3    16054.06    16214.34    463.81 o 
  10  11   3     9500.03     9670.22    452.83 o 
   1  12   3     1104.69      772.29    184.70 o 
   3  12   3    49162.83    49083.02    658.50 o 
   5  12   3     2943.72     2807.94    250.00 o 
   7  12   3      677.36      587.78    226.74 o 
   9  12   3    36607.15    33079.08    962.45 o 
   0  13   3     1004.01     1155.22    346.49 o 
   2  13   3     5899.31     6175.70    367.75 o 
   4  13   3     2126.97     2616.31    275.90 o 
   6  13   3     3729.69     3549.70    330.28 o 
   8  13   3      382.81      603.40    769.35 o 
   1  14   3     7187.36     7481.68    495.11 o 
   3  14   3    51032.31    49936.39   1154.48 o 
   5  14   3      863.17      455.68    315.00 o 
   0  15   3    39309.96    42726.77   1609.09 o 
   2  15   3    14077.20    13909.55    786.31 o 
   4  15   3      380.03      425.81    535.02 o 
   0   0   4   623032.88   679120.56   8535.75 o 
   0   2   4     4816.00     5737.47    210.87 o 
   2   2   4     7215.51     6227.72    139.65 o 
   1   3   4    17645.48    17131.04    149.58 o 
   0   4   4   109043.49   110525.98    834.68 o 
   2   4   4     6072.10     6421.58    102.13 o 
   4   4   4   124047.25   120286.94   1061.35 o 
   1   5   4      173.71      204.31    103.18 o 
   3   5   4     2943.13     2640.48     88.56 o 
   0   6   4   273110.69   275946.41   1907.70 o 
   2   6   4    95001.06    93043.84    935.13 o 
   4   6   4    22114.88    22170.40    274.97 o 
   6   6   4    75226.58    77730.15    905.89 o 
   1   7   4     3223.87     3094.84    108.64 o 
   3   7   4      374.63      498.67    108.16 o 
   5   7   4     4166.71     4536.11    173.61 o 
   0   8   4      521.14      528.61    125.05 o 
   2   8   4    78524.67    78500.20    598.89 o 
   4   8   4   140582.70   139313.22   1119.47 o 
   6   8   4    18565.45    19100.82    587.52 o 
   8   8   4   113961.62   107964.77   1383.03 o 
   1   9   4     1341.13     1397.83    129.31 o 
   3   9   4    26752.34    26840.95    355.20 o 
   5   9   4     6277.70     6638.97    227.82 o 
   7   9   4     6189.35     6568.31    324.13 o 
   0  10   4    53268.52    52482.46    827.70 o 
   2  10   4    16833.18    17695.44    328.79 o 
   4  10   4     5122.00     5284.83    214.63 o 
   6  10   4     9951.64    10751.89    499.91 o 
   8  10   4    29907.99    30746.78    808.48 o 
  10  10   4     7498.90     7934.55    608.46 o 
   1  11   4    15311.46    16020.44    378.01 o 
   3  11   4     1981.99     2239.90    192.96 o 
   5  11   4     6854.35     7461.96    338.90 o 
   7  11   4     2615.48     2427.93    232.17 o 
   9  11   4    21677.64    21413.32    543.92 o 
   0  12   4   130131.14   131039.97   1724.19 o 
   2  12   4    15752.42    16145.16    434.05 o 
   4  12   4     1432.91     1509.38    222.08 o 
   6  12   4    26374.62    25533.53    742.11 o 
   8  12   4      334.35      739.02    257.40 o 
   1  13   4     1294.80     1121.65    241.53 o 
   3  13   4     3212.21     3646.63    323.97 o 
   5  13   4      331.48      649.89    246.33 o 
   7  13   4     5604.62     6086.47    469.35 o 
   0  14   4     7013.92     7672.02    700.03 o 
   2  14   4    10383.54    11091.60    497.05 o 
   4  14   4     4917.19     4809.90    419.15 o 
   6  14   4    18912.40    19026.28   1235.78 o 
   1  15   4     3262.55     5030.67    547.37 o 
   3  15   4      187.01       -4.81    481.17 o 
   0   1   5   101041.64   100377.39    767.22 o 
   1   2   5    39873.19    38171.89    266.14 o 
   0   3   5    77195.02    78986.61    863.72 o 
   2   3   5    54963.03    54379.71    371.97 o 
   1   4   5     8634.44     9486.07    124.19 o 
   3   4   5     5874.91     5867.14    112.10 o 
   0   5   5    26164.11    26474.48    319.69 o 
   2   5   5    59860.20    57697.89    446.92 o 
   4   5   5    35838.33    35634.11    369.10 o 
   1   6   5      159.37      167.61     63.57 o 
   3   6   5    26363.73    26442.05    453.59 o 
   5   6   5     1982.52     2233.61    135.48 o 
   0   7   5   117153.97   117409.66   1046.92 o 
   2   7   5      312.69      270.01    289.37 o 
   4   7   5     5857.16     6379.79    217.17 o 
   6   7   5     2104.25     2224.95    150.67 o 
   1   8   5     1606.91     1672.94    124.52 o 
   3   8   5    35594.81    36198.46    558.92 o 
   5   8   5    14511.47    14857.23    290.95 o 
   7   8   5    36342.00    35329.80    471.62 o 
   0   9   5    67350.74    65466.49    868.72 o 
   2   9   5       80.21      -42.37    114.09 o 
   4   9   5     6129.15     6554.54    476.56 o 
   6   9   5    71384.22    71904.88    708.93 o 
   8   9   5     4231.07     4400.92    494.50 o 
   1  10   5     3257.52     3566.80    209.64 o 
   3  10   5     3735.20     3984.61    204.78 o 
   5  10   5     8730.13     8887.31    285.87 o 
   7  10   5      375.25      317.37    368.22 o 
   9  10   5     3155.15     3888.82    575.81 o 
   0  11   5    67239.01    69027.86   1467.76 o 
   2  11   5      429.43      468.84    165.58 o 
   4  11   5      359.02      298.35    168.07 o 
   6  11   5    55026.15    53759.76    717.34 o 
   8  11   5      233.11      -62.12    232.55 o 
  10  11   5     5791.52     5068.68    824.72 o 
   1  12   5     1273.50     1355.18    219.64 o 
   3  12   5    25365.42    25324.81    646.91 o 
   5  12   5      207.26       66.84    194.56 o 
   7  12   5     6331.13     6905.18    366.37 o 
   9  12   5    44077.63    48779.98   3194.83 o 
   0  13   5      183.98      339.29    326.37 o 
   2  13   5    26095.43    27281.03    576.05 o 
   4  13   5    10574.62    11247.00    549.18 o 
   6  13   5    21286.62    21088.00    592.15 o 
   8  13   5      170.92      397.19   1100.71 o 
   1  14   5    10144.70    10119.95    520.90 o 
   3  14   5    32405.75    30454.49   1079.37 o 
   5  14   5    16303.20    14932.46    982.74 o 
   0  15   5     2859.40     2622.48   1416.73 o 
   2  15   5    14563.98    18944.72   2055.02 o 
   1   1   6    33456.95    34247.96    873.13 o 
   0   2   6   215579.77   211352.48   1486.17 o 
   1   3   6    46080.20    47069.19    324.15 o 
   3   3   6   258922.00   264284.25   1897.09 o 
   0   4   6    56882.36    54884.42    691.96 o 
   2   4   6   143793.19   142601.91    814.81 o 
   1   5   6    21137.14    20752.40    210.18 o 
   3   5   6     8743.33     9492.23    201.71 o 
   5   5   6    84188.27    85309.91    956.41 o 
   0   6   6   159968.39   156960.09   1250.82 o 
   2   6   6     8075.18     8134.63    185.68 o 
   4   6   6   125693.92   123471.43    864.72 o 
   1   7   6     5635.54     6055.45    170.32 o 
   3   7   6    12922.75    13284.59    399.77 o 
   5   7   6     1490.47     1496.07    136.09 o 
   7   7   6     1222.96     1554.38    223.08 o 
   0   8   6      424.39      435.95    164.02 o 
   2   8   6    57851.66    56013.73    558.25 o 
   4   8   6    35884.41    35512.41    531.19 o 
   6   8   6    54435.49    54509.34    566.83 o 
   1   9   6     4115.53     4340.18    216.91 o 
   3   9   6    83344.89    83019.79    750.78 o 
   5   9   6     7813.74     8151.21    300.99 o 
   7   9   6      340.80      592.79    362.65 o 
   9   9   6    58546.79    58316.84   1034.37 o 
   0  10   6    31622.88    32247.49    715.12 o 
   2  10   6      387.63      448.79    158.59 o 
   4  10   6    23563.39    23043.40    428.82 o 
   6  10   6     1737.77     1884.91    585.10 o 
   8  10   6     9251.53     9579.00    350.27 o 
   1  11   6     6631.62     6803.88    293.62 o 
   3  11   6    21580.88    21700.82    444.06 o 
   5  11   6    42959.34    42181.38    610.45 o 
   7  11   6        6.84       -0.91    397.59 o 
   9  11   6    19860.05    18781.07   1208.24 o 
   0  12   6     1899.97     1729.20    317.19 o 
   2  12   6    39175.12    38121.86    620.09 o 
   4  12   6     8368.44     8445.30    374.09 o 
   6  12   6    39397.50    40402.78    736.03 o 
   8  12   6     1981.10     1741.53    445.69 o 
   1  13   6     2569.51     2429.11    286.64 o 
   3  13   6     9579.27    10517.21    431.80 o 
   5  13   6     5993.11     5628.66    365.49 o 
   7  13   6      915.43     1480.69    614.71 o 
   0  14   6    26343.90    25534.30    912.23 o 
   2  14   6    14779.87    14508.29    581.61 o 
   4  14   6    24079.03    21984.46   1000.27 o 
   1  15   6     3736.14     5064.76   1615.19 o 
   0   1   7     2906.96     2792.02    233.69 o 
   1   2   7     9694.46     9342.12    216.84 o 
   0   3   7   155298.42   155586.06   1963.41 o 
   2   3   7    48198.93    47280.44    351.90 o 
   1   4   7    39976.92    38276.77    360.12 o 
   3   4   7    14116.39    14761.71    245.90 o 
   0   5   7    19043.03    19839.31    315.73 o 
   2   5   7    16081.17    15427.76    287.70 o 
   4   5   7      318.13      350.20     99.14 o 
   1   6   7    48602.28    47370.03    413.80 o 
   3   6   7    24976.92    25387.40    372.76 o 
   5   6   7   102238.13   100361.45    790.14 o 
   0   7   7    42610.71    41984.62    640.09 o 
   2   7   7     1579.45     1352.94    167.09 o 
   4   7   7    66676.07    65807.97    713.45 o 
   6   7   7     5917.28     6296.68    226.86 o 
   1   8   7    36075.32    37280.52    496.43 o 
   3   8   7     7049.96     7810.91    585.39 o 
   5   8   7    10709.97    10946.81    518.50 o 
   7   8   7    42014.21    42537.58    518.58 o 
   0   9   7    47476.82    49254.97    930.31 o 
   2   9   7    52596.66    52096.37    624.60 o 
   4   9   7     7020.07     6962.12    255.21 o 
   6   9   7     2728.08     2559.44    479.10 o 
   8   9   7     9965.33    10414.73    644.98 o 
   1  10   7     4991.16     4876.71    257.34 o 
   3  10   7      960.93      965.99    176.97 o 
   5  10   7    11973.62    11924.58    372.81 o 
   7  10   7      314.55       97.50    281.72 o 
   9  10   7     7207.83     7386.84   1408.59 o 
   0  11   7      101.28      273.56    276.87 o 
   2  11   7     7154.47     7388.20    315.59 o 
   4  11   7     7643.13     7986.88    333.66 o 
   6  11   7    14007.13    14601.04    476.68 o 
   8  11   7    36158.34    36668.73    864.52 o 
   1  12   7       77.61      252.76    211.36 o 
   3  12   7     8293.94     7759.35    410.26 o 
   5  12   7    21986.17    21312.45    541.28 o 
   7  12   7     8992.02     9327.38    423.07 o 
   0  13   7       49.70      141.37    325.09 o 
   2  13   7    43270.46    43529.23    780.70 o 
   4  13   7       46.88     -240.75    240.75 o 
   6  13   7    30918.69    28292.99   1313.55 o 
   1  14   7      989.02      651.62    362.30 o 
   3  14   7    16401.14    13794.50   1167.96 o 
   0   0   8   195493.42   194863.61   2876.51 o 
   0   2   8    42793.50    42022.99    468.05 o 
   2   2   8   113708.02   112197.84   1755.11 o 
   1   3   8    17134.31    17455.41    209.93 o 
   0   4   8     7496.07     7390.79    221.59 o 
   2   4   8    29395.57    29702.49    313.73 o 
   4   4   8    14537.12    14987.01    381.43 o 
   1   5   8     2128.76     2511.71    303.15 o 
   3   5   8    12507.34    12803.18    252.23 o 
   0   6   8   119317.20   121529.84   1215.89 o 
   2   6   8     3111.41     4015.67    586.56 o 
   4   6   8     3065.64     3090.22    165.55 o 
   6   6   8    91454.00    91064.44   1089.64 o 
   1   7   8    10020.87    10344.97    283.32 o 
   3   7   8     1700.85     1653.88    167.74 o 
   5   7   8     1678.93     1632.65    163.01 o 
   0   8   8    27784.58    26560.76    628.91 o 
   2   8   8    26743.92    26690.22    434.41 o 
   4   8   8     5736.88     5867.81    368.53 o 
   6   8   8    14274.53    14628.72    384.94 o 
   8   8   8    29922.13    29909.96    628.54 o 
   1   9   8     8269.28     8311.99    316.35 o 
   3   9   8    21033.39    20705.11    424.01 o 
   5   9   8     6819.66     7061.30    409.55 o 
   7   9   8    22236.14    21830.70    425.16 o 
   0  10   8     3808.81     4073.77    382.89 o 
   2  10   8    29526.95    28863.43    515.56 o 
   4  10   8      860.15      842.29    192.59 o 
   6  10   8     6263.14     6629.63    956.03 o 
   8  10   8       39.14      -35.40    252.41 o 
  10  10   8    19684.83    17437.27   2252.84 o 
   1  11   8    20783.70    20803.51    503.52 o 
   3  11   8     3121.57     3190.80    258.79 o 
   5  11   8    16328.66    15917.66    443.54 o 
   7  11   8     5559.42     5262.45    887.06 o 
   9  11   8    21446.23    21467.09   1192.37 o 
   0  12   8    64858.93    62975.97   1228.29 o 
   2  12   8     3723.95     3773.47    303.41 o 
   4  12   8    10205.54     9555.27    398.01 o 
   6  12   8    60535.45    58612.72   1112.96 o 
   8  12   8     6699.21     4445.24   1634.89 o 
   1  13   8      300.02       73.17    249.23 o 
   3  13   8    13483.80    13257.89    546.97 o 
   5  13   8     2027.09     2176.96    693.78 o 
   0  14   8    24051.69    23476.76   2287.41 o 
   2  14   8    19293.83    19345.77   1308.56 o 
   0   1   9    42102.85    42296.16    795.97 o 
   1   2   9    20039.83    19916.56    229.33 o 
   0   3   9      233.46      158.44    320.31 o 
   2   3   9     7589.81     7551.58    192.99 o 
   1   4   9     4024.27     3928.00    155.33 o 
   3   4   9    16294.47    15997.49    321.77 o 
   0   5   9    74605.79    75381.93    878.72 o 
   2   5   9    74846.88    74536.33    648.25 o 
   4   5   9     2980.09     3322.92    169.74 o 
   1   6   9     1124.04     1407.80    273.00 o 
   3   6   9   130424.89   127794.21   1059.20 o 
   5   6   9      345.73      360.76    131.17 o 
   0   7   9    17944.22    19694.11    554.44 o 
   2   7   9     1499.92     1431.07    496.92 o 
   4   7   9     6148.44     6353.49    233.91 o 
   6   7   9     1472.12     1168.15    169.25 o 
   1   8   9       30.34      -21.17    154.06 o 
   3   8   9    87967.68    85331.20    890.03 o 
   5   8   9      499.12      452.77   1256.24 o 
   7   8   9     1288.52     1289.80    190.76 o 
   0   9   9     2535.05     2102.98    318.04 o 
   2   9   9      932.30      890.54    188.68 o 
   4   9   9    19435.17    18576.37    646.43 o 
   6   9   9    66920.11    64757.24    738.01 o 
   8   9   9    34748.74    35025.08    673.54 o 
   1  10   9      515.44      503.27    201.81 o 
   3  10   9    10530.30    10690.19    395.00 o 
   5  10   9    12258.63    11658.68    436.25 o 
   7  10   9      323.40      415.74    581.71 o 
   9  10   9     1665.39     1585.51    422.32 o 
   0  11   9    97324.88    93152.84   1533.58 o 
   2  11   9    38661.80    37836.69    662.50 o 
   4  11   9      381.16      645.28    219.72 o 
   6  11   9     1026.01      822.56    250.91 o 
   8  11   9     1093.68      826.03    482.71 o 
   1  12   9     6769.85     7845.91    388.02 o 
   3  12   9    14257.35    13960.27    477.44 o 
   5  12   9     2996.81     2687.01    350.42 o 
   7  12   9     3506.52     3315.34   1277.61 o 
   0  13   9      141.20       58.59    420.32 o 
   2  13   9     7789.90     7114.00    611.85 o 
   4  13   9     1406.39     1083.15    705.76 o 
   1   1  10    12771.45    13594.01    619.21 o 
   0   2  10    30169.24    30582.42    545.25 o 
   1   3  10     2824.19     3452.12    242.59 o 
   3   3  10   116919.68   119477.32   1245.66 o 
   0   4  10       49.86       52.32    419.58 o 
   2   4  10   116711.11   117780.54    897.61 o 
   1   5  10    16308.22    16527.20    449.39 o 
   3   5  10    37220.07    37224.62    451.11 o 
   5   5  10     8766.64     8763.02    362.10 o 
   0   6  10     3944.93     4099.89    356.30 o 
   2   6  10     1335.97     1572.09    174.76 o 
   4   6  10    66879.78    66816.72    657.72 o 
   1   7  10    10716.81    10750.36    339.50 o 
   3   7  10     4199.98     4553.48    503.50 o 
   5   7  10    11496.91    12006.23    429.00 o 
   7   7  10    12488.66    12354.69    493.50 o 
   0   8  10     3355.60     2671.73    333.11 o 
   2   8  10    16842.58    16895.52    423.97 o 
   4   8  10     1291.53     1164.76    193.49 o 
   6   8  10     2490.12     3009.65    224.54 o 
   1   9  10     8942.92     9128.32    362.79 o 
   3   9  10    60855.96    59296.36    754.56 o 
   5   9  10    25171.21    24625.95    768.45 o 
   7   9  10      126.05      514.86   1452.14 o 
   9   9  10    24577.72    24764.39   1375.02 o 
   0  10  10    17477.74    16395.73    659.64 o 
   2  10  10     4516.91     5046.72    319.67 o 
   4  10  10    50415.11    49414.07    715.40 o 
   6  10  10     7187.52     6950.91    815.03 o 
   8  10  10    11144.38    11242.93    680.23 o 
   1  11  10    28886.18    27000.67    613.70 o 
   3  11  10    13145.24    12145.17    556.05 o 
   5  11  10    21542.47    20772.86    551.90 o 
   7  11  10    18405.20    20610.61   1527.49 o 
   0  12  10      146.33      266.39    434.72 o 
   2  12  10    22751.46    21988.86    570.89 o 
   4  12  10      275.86      573.85    499.26 o 
   6  12  10    12174.21    11990.26   2011.92 o 
   1  13  10      165.39      988.09    864.29 o 
   0   1  11    12716.51    13550.36    330.88 o 
   1   2  11     4804.03     5176.53    187.76 o 
   0   3  11   119163.05   120182.62   1797.11 o 
   2   3  11    26706.80    27466.26    378.64 o 
   1   4  11     1998.05     2219.67    449.71 o 
   3   4  11     2598.89     2602.28    173.35 o 
   0   5  11    19581.72    20430.95    579.42 o 
   2   5  11      918.59      932.10    531.17 o 
   4   5  11     9362.46     8762.16    266.94 o 
   1   6  11     8049.71     8014.25    642.85 o 
   3   6  11    24461.55    23662.08    425.74 o 
   5   6  11    35540.58    34396.51    510.28 o 
   0   7  11      683.83      953.88    285.30 o 
   2   7  11    21251.63    21765.11    469.57 o 
   4   7  11      454.73      575.42    217.92 o 
   6   7  11     3357.93     3623.21    243.67 o 
   1   8  11     3639.99     4273.31    314.76 o 
   3   8  11     1077.23     1476.05   2410.50 o 
   5   8  11     5313.54     5310.22    292.84 o 
   7   8  11     7228.46     7405.09    319.58 o 
   0   9  11    11782.74    11934.41    585.61 o 
   2   9  11    38514.50    37944.10    753.55 o 
   4   9  11    17856.01    18519.28    893.93 o 
   6   9  11      869.32      901.37    708.44 o 
   8   9  11    18243.20    18516.57    650.69 o 
   1  10  11      783.25      736.80    226.20 o 
   3  10  11     2670.78     2075.32    257.50 o 
   5  10  11     6406.18     6882.26    694.41 o 
   7  10  11    11624.92    12964.92    645.80 o 
   0  11  11      497.25      289.43    326.06 o 
   2  11  11    11882.57    11537.79    452.09 o 
   4  11  11    11730.76    11447.75    445.41 o 
   6  11  11     4807.29     5436.41    660.90 o 
   1  12  11    13054.25    12691.85   1107.41 o 
   3  12  11    17310.48    16193.14   2126.98 o 
   0   0  12     1152.96     1105.45    330.89 o 
   0   2  12     7346.08     8337.80    708.00 o 
   2   2  12   143651.88   142403.75   1531.69 o 
   1   3  12     6577.14     6916.54    452.96 o 
   0   4  12   134105.67   135245.23   2344.14 o 
   2   4  12    12846.43    13186.50    376.36 o 
   4   4  12     3684.42     3999.14    437.92 o 
   1   5  12      860.82      708.86    174.02 o 
   3   5  12     2019.11     2360.26    337.29 o 
   0   6  12    73581.48    72930.48   1246.71 o 
   2   6  12    21471.71    21423.10    661.74 o 
   4   6  12    10930.81    11307.83    627.33 o 
   6   6  12   245336.91   242035.22   2896.73 o 
   1   7  12     1500.65     1576.20    224.30 o 
   3   7  12      451.89      135.55    200.43 o 
   5   7  12      360.16      155.22    242.92 o 
   0   8  12   153961.86   151831.23   2080.72 o 
   2   8  12    31069.54    29164.48    808.64 o 
   4   8  12    10225.30    10794.67    579.74 o 
   6   8  12    16371.43    16524.36    610.20 o 
   8   8  12      318.34      507.28    391.33 o 
   1   9  12      880.87     1210.46    238.12 o 
   3   9  12    10569.63    10439.13    417.45 o 
   5   9  12     3088.14     3291.44   1088.80 o 
   7   9  12     3368.64     3562.51    391.03 o 
   0  10  12      486.38      323.03    324.63 o 
   2  10  12    22421.28    22530.42    588.42 o 
   4  10  12     3403.08     3231.70    311.89 o 
   6  10  12    18153.21    18739.07   1000.35 o 
   1  11  12     6825.18     7580.18    445.74 o 
   3  11  12      983.73     1382.77    806.20 o 
   5  11  12     3536.56     4530.54   1400.04 o 
   0   1  13    78691.81    80532.59    997.16 o 
   1   2  13    27451.47    27441.73    477.63 o 
   0   3  13    43293.42    43476.41   1470.93 o 
   2   3  13      308.83      374.78    192.25 o 
   1   4  13    12986.07    13672.22    449.23 o 
   3   4  13     5779.96     6168.21    278.17 o 
   0   5  13    37836.30    36960.82    859.03 o 
   2   5  13    28395.21    28773.70    577.61 o 
   4   5  13     3919.55     4661.67    433.84 o 
   1   6  13        3.74      301.63    194.86 o 
   3   6  13    74310.48    73426.46   1327.89 o 
   5   6  13      290.46      296.24   2178.40 o 
   0   7  13    25828.89    28206.36    827.62 o 
   2   7  13    32226.32    32503.78    679.66 o 
   4   7  13     7705.38     8216.68    367.04 o 
   6   7  13     8954.24     9524.44    386.42 o 
   1   8  13     4870.33     5188.41    330.89 o 
   3   8  13     8047.31     7847.27    384.43 o 
   5   8  13     1152.65      933.90   1472.89 o 
   7   8  13     3357.23     3334.80    411.70 o 
   0   9  13      312.41      181.58    325.25 o 
   2   9  13     4917.87     5002.18    338.84 o 
   4   9  13    23726.32    23013.18    579.45 o 
   6   9  13    11375.42     9081.01   2210.96 o 
   1  10  13     4454.18     4699.04    349.38 o 
   3  10  13     1491.08     1704.91    597.88 o 
   5  10  13     1796.45      664.71   1056.49 o 
   1   1  14    17048.45    17259.89    532.72 o 
   0   2  14       16.49       -0.95    206.96 o 
   1   3  14      955.62      801.28    198.78 o 
   3   3  14    79366.50    81676.62   1259.49 o 
   0   4  14    15837.31    16026.58    622.61 o 
   2   4  14      851.86      737.81    556.28 o 
   1   5  14     5475.30     5501.78   1099.76 o 
   3   5  14    31450.85    31340.40    638.57 o 
   5   5  14      179.75      663.02    308.40 o 
   0   6  14     4126.49     3975.88    429.43 o 
   2   6  14     1751.46     1655.81    278.48 o 
   4   6  14       29.77       33.23    429.75 o 
   1   7  14    24065.14    24953.31    625.35 o 
   3   7  14     8346.66     9283.03    673.06 o 
   5   7  14     8273.49     8418.55    595.32 o 
   7   7  14    35476.54    35571.71   2436.93 o 
   0   8  14      850.93      776.78    341.50 o 
   2   8  14      282.18     -222.49    222.49 o 
   4   8  14     7157.26     7322.73    610.28 o 
   6   8  14     1250.80     1386.47    837.13 o 
   1   9  14     7441.92     7298.26    400.30 o 
   3   9  14    37446.78    31073.56   1610.05 o 
   5   9  14    29621.08    25417.25   2621.53 o 
   0   1  15     9787.95    10037.38    513.39 o 
   1   2  15     4789.91     5019.11    314.45 o 
   0   3  15     5597.17     6542.99    595.32 o 
   2   3  15     1877.98     1678.65   4296.69 o 
   1   4  15    10707.04    10512.52    554.56 o 
   3   4  15    23728.69    22963.85   1514.01 o 
   0   5  15    38925.73    40332.75   1073.37 o 
   2   5  15    14656.25    13819.31   2610.26 o 
   4   5  15     4616.06     4433.24    613.57 o 
   1   6  15     2338.57     1841.40    266.35 o 
   3   6  15    62327.36    60296.00    997.55 o 
   5   6  15     3801.15     4158.42   1553.50 o 
   0   7  15      387.96       -7.62    331.26 o 
   2   7  15     3452.62     3347.25    327.18 o 
   4   7  15     3394.21     2450.22    611.05 o 
   6   7  15      226.41     1006.82    755.96 o 
   1   8  15     2409.88     2387.67    401.80 o 
   3   8  15    25170.00    26941.06   1805.83 o 
   0   0  16     1483.16     1849.36    703.53 o 
   0   2  16    33364.14    33063.14   1804.32 o 
   2   2  16   102027.45   102477.35   1841.11 o 
   1   3  16       17.05      -11.97    298.55 o 
   0   4  16    37274.27    40691.90   1246.11 o 
   2   4  16    18170.22    18129.38   1830.77 o 
   4   4  16    17814.63    18441.42   1631.47 o 
   1   5  16      116.95      312.12    267.62 o 
   3   5  16      884.70     1878.98   4816.74 o 
   0   6  16    28695.01    27465.99    881.24 o 
   2   6  16     3830.57     4173.07    390.35 o 
   4   6  16     3110.56     2969.55    521.81 o 
   1   7  16      291.19      584.96    456.36 o 
   2   8  16     6417.82     8499.34   1811.63 o 
   0   1  17     6032.28     6600.91    729.16 o 
   1   2  17      541.50      621.32    354.79 o 
   0   3  17    27317.51    25511.48   1618.49 o 
   2   3  17     1145.72     1539.23    354.27 o 
   1   4  17      400.39      566.28    355.25 o 
   3   4  17     9005.18     9145.42    613.64 o 
   0   5  17    15564.53    15375.83   1134.39 o 
   2   5  17     4086.51     4349.07    536.96 o 
   1   6  17     5116.20     4408.31    827.97 o 
   1   1  18    19883.89    17741.46   2139.64 o 
   0   2  18    26810.18    27434.85   1975.36 o 
   1   3  18     3098.08     4120.41    976.05 o 
                                                 
